# Supplementary material for: Polyimide-Based High-Performance Film Bulk Acoustic Resonator Humidity Sensor and Its Application in Real-Time Human Respiration Monitoring
Source: Micromachines (Basel). 2022 May 11;13(5):758. doi: 10.3390/mi13050758 (PMC9143046; doi:10.3390/mi13050758)
Supplement: Supplementary file 1 [file micromachines-13-00758-s001.zip]

Archive with 1 entries (1 files):
- micromachines-1705465-Video S1.mp4
